# Supplementary material for: Improving Learners' Comfort With Cesarean Sections Through the Use of High-Fidelity, Low-Cost Simulation
Source: MedEdPORTAL. 2020 Feb 14;16:10878. doi: 10.15766/mep_2374-8265.10878 (PMC7062555; doi:10.15766/mep_2374-8265.10878)
Supplement: Supplementary file 1 — A. Simulation Case.docx B. CS Model Assembly and Materials.docx C. Surgical Instruments.pptx D. CS Steps and Time-out.docx E. Presimulation Survey.docx F. Postsimulation Survey.docx G. Simulation Images.docx H. Critical Actions Checklist.docx I. Debriefing Materials.docx [file mep-16-10878-s001.zip]

Archive with 10 entries (10 files):
- _Educational_Summary_Report_10878.pdf
- A. Simulation Case.docx
- B. CS Model Assembly and Materials.docx
- C. Surgical Instruments.pptx
- D. CS Steps and Time-out.docx
- E. Presimulation Survey.docx
- F. Postsimulation Survey.docx
- G. Simulation Images.docx
- H. Critical Actions Checklist.docx
- I. Debriefing Materials.docx
